# Supplementary material for: Enhanced Sensitivity and Accuracy of Tb3+-Functionalized Zirconium-Based Bimetallic MOF for Visual Detection of Malachite Green in Fish
Source: Foods. 2024 Sep 9;13(17):2855. doi: 10.3390/foods13172855 (PMC11395321; doi:10.3390/foods13172855)
Supplement: Supplementary file 1 [file foods-13-02855-s001.zip]

Archive with 1 entries (1 files):
- foods-3172147-supplementary.pdf
